# Supplementary material for: The Lake Chad Basin, an Isolated and Persistent Reservoir of Vibrio cholerae O1: A Genomic Insight into the Outbreak in Cameroon, 2010
Source: PLoS One. 2016 May 18;11(5):e0155691. doi: 10.1371/journal.pone.0155691 (PMC4871476; doi:10.1371/journal.pone.0155691)
Supplement: S1 Table — (XLSX) [file pone.0155691.s001.xlsx]

## Sheet: Sheet1
Label (in study)	Acc no.	Country	Year	Trimmed data (bp)	N50
004_18A_douala_2011	ERR1366100	Cameroon_douala	2011	327178108	299437
011_17A_douala_2011	ERR1366101	Cameroon_douala	2011	464631024	299386
021_5A_bafoussam_2011	ERR1366102	Cameroon_bafoussam	2011	520617053	246314
041-1A_baham_2011	ERR1366103	Cameroon_baham	2011	493593757	299394
063-9A_yaounde_2011	ERR1366104	Cameroon_yaounde	2011	370250079	299441
066-13A_edea_2011	ERR1366105	Cameroon_edea	2011	438994745	299338
068-9A_yaounde_2011	ERR1366106	Cameroon_yaounde	2011	278993188	299419
089-10A_mbalmayo_2011	ERR1366107	Cameroon_mbalmayo	2011	388313777	299445
094-13A_ebolowa_2011	ERR1366108	Cameroon_ebolowa	2011	463736337	313746
139-7A_foumbot_2011	ERR1366109	Cameroon_foumbot	2011	446421248	246298
150-7A_lolodorf_2011	ERR1366110	Cameroon_lolodorf	2011	409258774	299468
151-4A_bamenda_2011	ERR1366111	Cameroon_bamenda	2011	524071504	246241
196-6A_bandjoun_2011	ERR1366112	Cameroon_bandjoun	2011	381711372	246221
238-5A_Manjo_2011	ERR1366113	Cameroon_Manjo	2011	494060702	299357
278_1A_douala_2010	ERR1366114	Cameroon_douala	2010	489770256	246318
278_8A_douala_2010	ERR1366115	Cameroon_douala	2010	539473005	325696
281_8A_douala_2010	ERR1366116	Cameroon_douala	2010	456135464	299483
285_11A_foumban_2010	ERR1366117	Cameroon_foumban	2010	474595966	299414
315-4A_edea_2011	ERR1366118	Cameroon_edea	2011	498618930	246241
322-3E_yaounde_2010	ERR1366123	Cameroon_yaounde	2010	376951036	299384
330_2A_buea_2010	ERR1366119	Cameroon_buea	2010	399882279	299362
342_10A_douala_2010	ERR1366121	Cameroon_douala	2010	383672665	299538
342-3A_douala_2011	ERR1366120	Cameroon_douala	2011	433829028	299387
355_1A_douala_2010	ERR1366122	Cameroon_douala	2010	396391174	350627
2009V-1046_Pakistan_2009	SRR773467	Pakistan	2009	436957855	-
2009V-1085_USA_IN_2009	SRR773468	USA_IN	2009	490366669	-
2009V-1096_India_2009	SRR773469	India	2009	530458737	-
2009V-1116_Pakistan_2009	SRR773653	Pakistan	2009	483531499	-
2009V-1131_India_2009	SRR773654	India	2009	493452441	-
2010EL-1786_Haiti_2010	SRR073556	Haiti	2010	955619246	-
2010EL-1787_Haiti_2010	SRR770778	Haiti	2010	239295955	-
2010EL-1788_Haiti_2010	SRR771214	Haiti	2010	454919522	-
2010EL-1791_Haiti_2010	SRR771222	Haiti	2010	315637760	-
2010EL-1792_Haiti_2010	SRR074112	Haiti	2010	857279762	-
2010EL-1795_Haiti_2010	SRR771360	Haiti	2010	570204866	-
2010EL-1796_Haiti_2010	SRR771582	Haiti	2010	587003343	-
2010EL-1798_Haiti_2010	SRR074109	Haiti	2010	1023767491	-
2010EL-1799_Haiti_2010	SRR771645	Haiti	2010	322994672	-
2010EL-1801_Haiti_2010	SRR772255	Haiti	2010	317850948	-
2010EL-1961_Haiti_2010	SRR773656	Haiti	2010	637721657	-
2010EL-2010H_Haiti_2010	SRR773657	Haiti	2010	786129364	-
2010EL-2010N_Haiti_2010	SRR773658	Haiti	2010	850502629	-
2010EL-2026_Haiti_2010	SRR772256	Haiti	2010	612927861	-
2010V-1014_Pakistan_2010	SRR773659	Pakistan	2010	546472651	-
2011EL-1089_Haiti_2010	SRR773660	Haiti	2010	758852154	-
2011EL-1133_Haiti_2011	SRR775129	Haiti	2011	1065639255	-
2011EL-1141_Afghanistan_2008	SRR892316	Afghanistan	2008	493413802	-
2011EL-1300_Haiti_2011	SRR772892	Haiti	2011	796359764	-
2011EL-1818_Haiti_2011	SRR772893	Haiti	2011	735856306	-
2011EL-1841_Haiti_2011	SRR773027	Haiti	2011	1004065401	-
2011EL-1938_India_2009	SRR892278	India	2009	295409271	-
2011EL-1939_India_2009	SRR892292	India	2009	445119057	-
2011EL-1941_India_2010	SRR892328	India	2010	336341510	-
2011EL-2314H_Haiti_2011	SRR773028	Haiti	2011	285604155	-
2011EL-2315_Haiti_2011	SRR773104	Haiti	2011	615504985	-
2011EL-2316_Haiti_2011	SRR773107	Haiti	2011	674033289	-
2011EL-2317_Haiti_2011	SRR773175	Haiti	2011	476452638	-
2011EL-2318_Haiti_2011	SRR773179	Haiti	2011	418017866	-
2011EL-2319_Haiti_2011	SRR773315	Haiti	2011	443596032	-
2011EL-2320_Haiti_2011	SRR773317	Haiti	2011	567500131	-
2011EL-2321_Haiti_2011	SRR773322	Haiti	2011	641241658	-
2011EL-2322_Haiti_2011	SRR773389	Haiti	2011	641241658	-
2011EL-2323_Haiti_2011	SRR773393	Haiti	2011	438261814	-
2011V-1021_Dominican_Republic_2011	SRR774788	Dominican Republic	2011	789218119	-
2012EL-1410_Haiti_2012	SRR773397	Haiti	2012	973230535	-
2012EL-1759_Haiti_[River]_2012	SRR1270040	Haiti	2012	378079148	-
2012V-1001_USA_2011	SRR892331	USA	2011	363077004	-
2012V-1060_USA_FL_2012	SRR773398	USA_FL	2012	429406836	-
3500-05_India_2005	SRR774792	India	2005	837079959	-
3546-06_India_2006	SRR774916	India	2006	1117359140	-
3554-08_Nepal_2008	SRR774919	Nepal	2008	1348869415	-
3582-05_Pakistan_2005	SRR787591	Pakistan	2005	928320053	-
4111_Vietnam_2002	ERR019880	Vietnam	2002	206282809	-
4113_Vietnam_2003	ERR025364	Vietnam	2003	479001968	-
4121_Vietnam_2004	ERR025362	Vietnam	2004	380854838	-
4122_Vietnam_2007	ERR019885	Vietnam	2007	79890424	-
4322_India_2004	ERR019881	India	2004	196462844	-
4339_India_2004	ERR025361	India	2004	408895242	-
4488_India_2006	ERR025369	India	2006	391576045	-
4519_India_2005	ERR025374	India	2005	409329345	-
4536_India_2007	ERR025375	India	2007	388616383	-
4538_India_2007	ERR025360	India	2007	696209626	-
4551_India_2007	ERR025357	India	2007	498419982	-
4552_India_2007	ERR025368	India	2007	591737888	-
4585_India_2007	ERR025366	India	2007	533668965	-
4593_India_2007	ERR025359	India	2007	461823424	-
4600_India_2007	ERR025371	India	2007	592994767	-
4605_India_2007	ERR018111	India	2007	136844972	-
4623_India_2007	ERR025358	India	2007	463791751	-
4642_India_2006	ERR019882	India	2006	223575014	-
4646_India_2007	ERR025372	India	2007	470847754	-
4656_India_2006	ERR018112	India	2006	173120278	-
4661_Bangladesh_2001	ERR018116	Bangladesh	2001	126025676	-
4662_Bangladesh_2001	ERR025373	Bangladesh	2001	373521253	-
4663_Bangladesh_2001	ERR018115	Bangladesh	2001	215617504	-
4672_Bangladesh_2000	ERR019884	Bangladesh	2000	123574121	-
4675_Bangladesh_2001	ERR018113	Bangladesh	2001	196101729	-
A383_Bangladesh_2002	ERR018121	Bangladesh	2002	148842014	-
A487[1]_Bangladesh_2007	ERR025395	Bangladesh	2007	779783500	-
A487[2]_Bangladesh_2007	ERR018182	Bangladesh	2007	131720771	-
A488[1]_Bangladesh_2006	ERR025393	Bangladesh	2006	376699887	-
A488[2]_Bangladesh_2006	ERR018128	Bangladesh	2006	143542527	-
HC-63A1_India_2011	SRR190875	India	2011	1311093805	-
IDHO1_726_India_2009	ERR018187	India	2009	105758269	-
KS720_Bangladesh_2011	SRR1528485	Bangladesh	2011	171748008	-
MBN17_India_2004	ERR018123	India	2004	266995250	-
MBRN14_India_2004	ERR018130	India	2004	261593311	-
RND18826_Tver_2005	SRR1201822	Tver	2005	410376942	-
RND18899_Murmansk_2006	SRR1201821	Murmansk	2006	2349609526	-
RND19187_Moscow_2010	SRR1201812	Moscow	2010	948845792	-
RND6878_Moscow_2012	SRR1200837	Moscow	2012	516062060	-
1346_Mozambique_2005	ERR025356	Mozambique	2005	655882141	-
1362_Mozambique_2005	ERR025367	Mozambique	2005	308710479	-
1627_Mozambique_2005	ERR025377	Mozambique	2005	577936858	-
2010EL-1749_Cameroon_2010	SRR773655	Cameroon	2010	598799145	-
2011EL-1137_South_Africa_2009	SRR774784	South Africa	2009	809205668	-
4784_Tanzania_2009	ERR025370	Tanzania	2009	402460850	-
6180_Kenya_2007	ERR019286	Kenya	2007	38283469	-
6191_Kenya_2005	ERR019288	Kenya	2005	78942625	-
6193_Kenya_2005	ERR019296	Kenya	2005	1046132905	-
6194_Kenya_2007	ERR019295	Kenya	2007	127145239	-
6195_Kenya_2005	ERR019294	Kenya	2005	35052457	-
6196_Kenya_2005	ERR019293	Kenya	2005	40536942	-
6197_Kenya_2007	ERR019292	Kenya	2007	63287697	-
6201_Kenya_2007	ERR019291	Kenya	2007	261283858	-
6210_Kenya_2007	ERR019290	Kenya	2007	555210541	-
6212_Kenya_2007	ERR019289	Kenya	2007	63411924	-
6214_Kenya_2007	ERR019287	Kenya	2007	68714652	-
6215_Kenya_2005	ERR019297	Kenya	2005	420748132	-
7682_Kenya_2009	ERR028066	Kenya	2009	90518022	-
7684_Kenya_2009	ERR028068	Kenya	2009	105859062	-
7685_Kenya_2009	ERR028076	Kenya	2009	162171046	-
7686_Kenya_2009	ERR028075	Kenya	2009	126080382	-
7687_Kenya_2009	ERR028074	Kenya	2009	572358712	-
A481_Djibouti_2007	ERR018175	Djibouti	2007	128287699	-
A482_Djibouti_2007	ERR018174	Djibouti	2007	164785613	-
A483_Djibouti_2007	ERR018172	Djibouti	2007	149211764	-
CP1030_Mexico_2008	SRR227318	Mexico	2008	472107679	-
CP1038_Zimbabwe_2009	SRR227311	Zimbabwe	2009	822602067	-
CP1040_Zambia_2004	SRR227307	Zambia	2004	930535353	-
CP1041_Zambia_2004	SRR227309	Zambia	2004	712507361	-
CP1042_Thailand_2010	SRR227324	Thailand	2010	659417324	-
CP1048_Bangladesh_2010	SRR227303	Bangladesh	2010	549114370	-
CP1050_Bangladesh_2010	SRR227335	Bangladesh	2010	617121759	-
HC-06A1_Haiti_2010	SRR190870	Haiti	2010	1225040462	-
HC-17A1_Haiti_2010	SRR346409	Haiti	2010	2465849745	-
HC-19A1_Haiti_2010	SRR191384	Haiti	2010	892082167	-
HC-21A1_Haiti_2010	SRR191389	Haiti	2010	1099828862	-
HC-22A1_Haiti_2010	SRR191381	Haiti	2010	1477873344	-
HC-23A1_Haiti_2010	SRR135546	Haiti	2010	1675387021	-
HC-28A1_Haiti_2010	SRR191380	Haiti	2010	1337515429	-
HC-32A1_Haiti_2010	SRR191391	Haiti	2010	1427212615	-
HC-33A2_Haiti_2010	SRR191386	Haiti	2010	1293521561	-
HC-38A1_Haiti_2010	SRR135605	Haiti	2010	1499515777	-
HC-39A1_Haiti_2010	SRR227325	Haiti	2010	467639490	-
HC-40A1_Haiti_2010	SRR135545	Haiti	2010	1495721039	-
HC-41A1_Haiti_2010	SRR227304	Haiti	2010	363162220	-
HC-42A1_Haiti_2010	SRR227326	Haiti	2010	340321373	-
HC-46A1_Haiti_2010	SRR221648	Haiti	2010	873530744	-
HC-47A1_Haiti_2010	SRR227327	Haiti	2010	802062753	-
HC-48A1_Haiti_2010	SRR135621	Haiti	2010	1917681594	-
HC-48B2_Haiti_2010	SRR191383	Haiti	2010	1196874432	-
HC-49A2_Haiti_2010	SRR135544	Haiti	2010	1556136842	-
HC-57A2_Haiti_2010	SRR227306	Haiti	2010	1144817857	-
HC-61A1_Haiti_2010	SRR135543	Haiti	2010	1291979905	-
HC-64A1_Haiti_2010	SRR191347	Haiti	2010	1165088416	-
HC-65A1_Haiti_2010	SRR190877	Haiti	2010	1249317578	-
HC-67A1_Haiti_2010	SRR191351	Haiti	2010	1160455825	-
HC-68A1_Haiti_2010	SRR191363	Haiti	2010	1150637794	-
HC-70A1_Haiti_2010	SRR135607	Haiti	2010	1551133748	-
HC-71A1_Haiti_2010	SRR191349	Haiti	2010	643500502	-
HC-77A1_Haiti_2010	SRR346410	Haiti	2010	8143623212	-
HC-80A1_Haiti_2010	SRR191350	Haiti	2010	631772958	-
HCUF01_Haiti_2010	SRR135540	Haiti	2010	1557735638	-
HFU-02_Haiti_2010	SRR135620	Haiti	2010	2447769608	-
NHCC-004A_Bangladesh_2010	SRR491124	Bangladesh	2010	1337094530	-
NHCC-006C_Bangladesh_2010	SRR491171	Bangladesh	2010	1842332209	-
NHCC-010F_Bangladesh_2010	SRR491175	Bangladesh	2010	723098428	-
PCS-022_Bangladesh_2010	SRR495447	Bangladesh	2010	1606828742	-
PCS-023_Bangladesh_2010	SRR491169	Bangladesh	2010	1885675816	-
VC-10_Nepal_2010	SRR308707	Nepal	2010	613199903	-
VC-11_Nepal_2010	SRR308708	Nepal	2010	542933440	-
VC-12_Nepal_2010	SRR308709	Nepal	2010	557024744	-
VC-13_Nepal_2010	SRR308713	Nepal	2010	436949753	-
VC-14_Nepal_2010	SRR308715	Nepal	2010	391753502	-
VC-15_Nepal_2010	SRR308716	Nepal	2010	586279730	-
VC-16_Nepal_2010	SRR308717	Nepal	2010	571687739	-
VC-17_Nepal_2010	SRR308720	Nepal	2010	373665155	-
VC-18_Nepal_2010	SRR308721	Nepal	2010	426580672	-
VC-19_Nepal_2010	SRR308722	Nepal	2010	465843905	-
VC-1_Nepal_2010	SRR308665	Nepal	2010	815570596	-
VC-20_Nepal_2010	SRR308723	Nepal	2010	441368118	-
VC-21106_Nepal_2003	SRR491173	Nepal	2003	1459006628	-
VC-21113_Nepal_2003	SRR491172	Nepal	2003	2102657470	-
VC-21_Nepal_2010	SRR308724	Nepal	2010	401295889	-
VC-22_Nepal_2010	SRR308725	Nepal	2010	467857577	-
VC-25_Nepal_2010	SRR308726	Nepal	2010	684820974	-
VC-26_Nepal_2010	SRR308727	Nepal	2010	404657832	-
VC-2_Nepal_2010	SRR308690	Nepal	2010	740698923	-
VC-3_Nepal_2010	SRR308691	Nepal	2010	757887607	-
VC-4_Nepal_2010	SRR308692	Nepal	2010	620318343	-
VC-5_Nepal_2010	SRR308693	Nepal	2010	643722325	-
VC-6_Nepal_2010	SRR308703	Nepal	2010	723325228	-
VC-7_Nepal_2010	SRR308704	Nepal	2010	674374128	-
VC-8_Nepal_2010	SRR308705	Nepal	2010	789099287	-
VC-9_Nepal_2010	SRR308706	Nepal	2010	712812251	-
1283-CDC_China_1984	ERR579088	China	1984	779885711	-
129-CDC_China_1994	ERR579312	China	1994	1559870278	-
132-CDC_China_1978	ERR579087	China	1978	779923638	-
143-CDC_China_2001	ERR579086	China	2001	779926919	-
147-CDC_China_2002	ERR579085	China	2002	779963655	-
1525-CDC_China_1994	ERR579986	China	1994	299897083	-
1551-CDC_China_1979	ERR579083	China	1979	1259833673	-
1575-CDC_China_1990	ERR579082	China	1990	1079845712	-
1583-CDC_China_1991	ERR579081	China	1991	1079857681	-
1593-CDC_China_1992	ERR579080	China	1992	736464332	-
1605-CDC_China_1993	ERR579079	China	1993	779937493	-
1627-CDC_China_1997	ERR579078	China	1997	779923771	-
1909-CDC_China_1998	ERR579077	China	1998	763285003	-
1944-CDC_China_2000	ERR579076	China	2000	779914693	-
200106-CDC_China_2001	ERR579314	China	2001	779894686	-
2255-CDC_China_2008	ERR579075	China	2008	779930437	-
2308-CDC_China_1978	ERR579074	China	1978	779908015	-
2530-CDC_China_1996	ERR579073	China	1996	779931931	-
2574-CDC_China_1980	ERR579072	China	1980	1259869186	-
2578-CDC_China_1985	ERR579919	China	1985	299974091	-
2580-CDC_China_1989	ERR579070	China	1989	742646102	-
2605-CDC_China_1998	ERR579069	China	1998	779941172	-
2657-CDC_China_1995	ERR579068	China	1995	779880138	-
2710-CDC_China_1986	ERR579067	China	1986	779962767	-
2744-CDC_China_1962	ERR579066	China	1962	779919478	-
2752-CDC_China_1981	ERR579065	China	1981	779943375	-
2757-CDC_China_1987	ERR579064	China	1987	779838593	-
2783-CDC_China_1964	ERR579063	China	1964	779952759	-
2833-CDC_China_1979	ERR579062	China	1979	779883176	-
2848-CDC_China_1988	ERR579061	China	1988	779966658	-
2865-CDC_China_1961	ERR579060	China	1961	779937219	-
2873-CDC_China_1961	ERR579059	China	1961	779935140	-
2881-CDC_China_1961	ERR579058	China	1961	1079920850	-
2894-CDC_China_1961	ERR579057	China	1961	479979855	-
2914-CDC_China_1966	ERR579056	China	1966	773947484	-
2921-CDC_China_1962	ERR579055	China	1962	779890976	-
2957-CDC_China_1964	ERR579054	China	1964	779872244	-
2981-CDC_China_1965	ERR579053	China	1965	779896611	-
3014-CDC_China_1969	ERR579052	China	1969	779930041	-
3024-CDC_China_1973	ERR579051	China	1973	779921151	-
3075-CDC_China_1974	ERR579050	China	1974	779869320	-
3270-CDC_China_1977	ERR579049	China	1977	779833977	-
3289-CDC_China_1978	ERR577143	China	1978	779898240	-
3304-CDC_China_1979	ERR577142	China	1979	779955625	-
3497-CDC_China_1980	ERR577141	China	1980	779939780	-
3538-CDC_China_1981	ERR577140	China	1981	779930999	-
3564-CDC_China_1982	ERR577139	China	1982	779908309	-
3595-CDC_China_1983	ERR576996	China	1983	757351187	-
3626-CDC_China_1983	ERR576995	China	1983	1079898409	-
3633-CDC_China_1984	ERR576988	China	1984	479963135	-
3735-CDC_China_1988	ERR576987	China	1988	779904965	-
4039-CDC_China_1993	ERR576986	China	1993	779901508	-
4070-CDC_China_1994	ERR576985	China	1994	779942034	-
4210-CDC_China_1999	ERR576984	China	1999	779928277	-
6310-CDC_Indonesia_1961	ERR576983	Indonesia	1961	779966276	-
6311-CDC_Indonesia_1961	ERR576982	Indonesia	1961	779948896	-
6312-CDC_Indonesia_1961	ERR576981	Indonesia	1961	771103276	-
63244-CDC_China_1963	ERR576980	China	1963	779952582	-
642345-CDC_China_1964	ERR576979	China	1964	779921325	-
863-CDC_Mauritania_1986	ERR576978	Mauritania	1986	779938688	-
9-CDC_China_2001	ERR579310	China	2001	779955942	-
93284-CDC_China_1993	ERR576977	China	1993	779846610	-
936-CDC_China_1998	ERR576976	China	1998	779938007	-
956-CDC_China_2001	ERR576975	China	2001	779976772	-
AHV1003-CDC_China_2010	ERR576974	China	2010	779945012	-
C6706-CDC_Peru_1991	ERR576973	Peru	1991	1259928564	-
D118-CDC_China_1961	ERR576972	China	1961	779932331	-
GD196110-CDC_China_1961	ERR576971	China	1961	779937445	-
SC1998_242-1-CDC_China_1998	ERR579092	China	1998	1736460102	-
SC2000-CDC_China_2000	ERR579091	China	2000	1680441053	-
T21-CDC_Thailand_1990	ERR576970	Thailand	1990	779940945	-
V01-CDC_Chile_1991	ERR576950	Chile	1991	779938115	-
V011506-CDC_China_2001	ERR576951	China	2001	779917746	-
VC2248-1-CDC_China_2008	ERR579090	China	2008	815391432	-
X190-CDC_Peru_1991	ERR580006	Peru	1991	1559752124	-
2015EL-1156_Kenya_unkn	SRR1931702	Kenya	unkn	586250476	-
2015EL-1157_Kenya_unkn	SRR1931707	Kenya	unkn	466268229	-
2015EL-1158_Kenya_unkn	SRR1931708	Kenya	unkn	382385946	-
2015EL-1159_Kenya_unkn	SRR1931709	Kenya	unkn	600220018	-
2015EL-1160_Kenya_unkn	SRR1931710	Kenya	unkn	552540200	-
2015EL-1161_Kenya_unkn	SRR1931711	Kenya	unkn	832033485	-
2015EL-1162_Kenya_unkn	SRR1931714	Kenya	unkn	358611386	-
4110_Vietnam_1995	ERR019879	Vietnam	1995	343130427	-
4660_Bangladesh_1994	ERR018117	Bangladesh	1994	46049663	-
4670_Bangladesh_1991	ERR019883	Bangladesh	1991	68448453	-
4679_Bangladesh_1999	ERR018114	Bangladesh	1999	138700064	-
A103_unkn_1990	ERR018145	unknown	1990	99344006	-
A109_N.I._1990	ERR018147	N.I.	1990	68561197	-
A10_Bangladesh_1979	ERR025383	Bangladesh	1979	413639100	-
A111_unkn_1990	ERR018155	unknown	1990	108306646	-
A130_India_1989	ERR018154	India	1989	96614649	-
A131_India_1989	ERR018153	India	1989	114916160	-
A177_Colombia_1992	ERR018149	Colombia	1992	408467824	-
A180_Colombia_1992	ERR018148	Colombia	1992	97508606	-
A184_Colombia_1992	ERR018146	Colombia	1992	104499482	-
A185_Colombia_1992	ERR018156	Colombia	1992	118113845	-
A186_Argentina_1992	ERR018158	Argentina	1992	169462989	-
A18_India_1977	ERR025384	India	1977	352067401	-
A193_Bolivia_1992	ERR018160	Bolivia	1992	228042574	-
A19_Bangladesh_1971	ERR025385	Bangladesh	1971	451138363	-
A200_Argentina_1992	ERR018168	Argentina	1992	241573970	-
A201_Argentina_1992	ERR018167	Argentina	1992	146953706	-
A209_USA_1980	ERR018166	USA	1980	96300421	-
A213_Georgia_1984	ERR018165	Georgia	1984	171788929	-
A215_USA_1985	ERR025391	USA	1985	400306139	-
A217_USA_1986	ERR018163	USA	1986	74474050	-
A219_USA_1986	ERR018162	USA	1986	109846356	-
A22_Bangladesh_1979	ERR025386	Bangladesh	1979	459245401	-
A231_Mexico_1991	ERR018161	Mexico	1991	153500967	-
A232_Mexico_1991	ERR018159	Mexico	1991	96960751	-
A241_Vietnam_1989	ERR018169	Vietnam	1989	248409333	-
A245_Vietnam_1989	ERR018171	Vietnam	1989	416984594	-
A279_Sweden_1990	ERR018173	Sweden	1990	84324511	-
A27_Peru_1991	ERR025378	Peru	1991	356355873	-
A29_Peru_1991	ERR025388	Peru	1991	430035019	-
A316_Argentina_1993	ERR018181	Argentina	1993	122901473	-
A31_Peru_1991	ERR025389	Peru	1991	770543135	-
A325_Argentina_1993	ERR025394	Argentina	1993	459679204	-
A32_Peru_1991	ERR025390	Peru	1991	480589479	-
A330_India_1993	ERR018119	India	1993	169365255	-
A346_1_Bangladesh_1994	ERR025392	Bangladesh	1994	391642660	-
A346_2_Bangladesh_1994	ERR018179	Bangladesh	1994	139657926	-
A389_Bangladesh_1987	ERR018178	Bangladesh	1987	234308370	-
A390_Bangladesh_1987	ERR018177	Bangladesh	1987	153431305	-
A397_Bangladesh_1987	ERR018176	Bangladesh	1987	194516056	-
A46_unkn_1964	ERR018132	unknown	1964	253271450	-
A49_unkn_1962	ERR018134	unknown	1962	98733108	-
A4__1973	ERR025380	unknown	1973	426242702	-
A50_Bangladesh_1963	ERR018142	Bangladesh	1963	89122192	-
A57_India_1980	ERR018140	India	1980	65273078	-
A59_India_1970	ERR018139	India	1970	273681124	-
A60_Thailand_1958	ERR018138	Thailand	1958	247359780	-
A61_India_1970	ERR018137	India	1970	127060865	-
A66_Bangladesh_1962	ERR018136	Bangladesh	1962	201381643	-
A6_Indonesia_1957	ERR025382	Indonesia	1957	461878086	-
A70_Bangladesh_1969	ERR018133	Bangladesh	1969	182606193	-
A76_Bangladesh_1982	ERR018143	Bangladesh	1982	164175531	-
F11D4_Pakistan_2010	ERR051755	Pakistan	2010	438270047	-
F12D1_Pakistan_2010	ERR051756	Pakistan	2010	521808910	-
F14KPD3_Pakistan_2010	ERR051758	Pakistan	2010	486038609	-
F15KTH7_Pakistan_2010	ERR051759	Pakistan	2010	439235793	-
F16KTH6_Pakistan_2010	ERR051760	Pakistan	2010	483112995	-
F17KTH4_Pakistan_2010	ERR051761	Pakistan	2010	514550635	-
F18KTH3_Pakistan_2010	ERR051762	Pakistan	2010	394585606	-
F19KTH2_Pakistan_2010	ERR051763	Pakistan	2010	408220672	-
F1DN4_Pakistan_2010	ERR051745	Pakistan	2010	589006835	-
F2D59_Pakistan_2010	ERR051746	Pakistan	2010	608303227	-
F4D48_Pakistan_2010	ERR051748	Pakistan	2010	499804697	-
F5D38_Pakistan_2010	ERR051749	Pakistan	2010	481856129	-
F7D30_Pakistan_2010	ERR051751	Pakistan	2010	496353945	-
F8D25_Pakistan_2010	ERR051752	Pakistan	2010	595807036	-
GP106_W.Germany_1975	ERR018194	W.Germany	1975	57906532	-
GP140_Malaysia_1978	ERR018193	Malaysia	1978	88879790	-
GP143_Bahrain_1978	ERR018192	Bahrain	1978	77604043	-
GP145_India_1979	ERR018191	India	1979	367389980	-
GP152_India_1979	ERR018188	India	1979	300789103	-
GP160_India_1980	ERR025379	India	1980	552339377	-
GP16_India_1971	ERR018184	India	1971	310450528	-
GP60_India_1973	ERR018186	India	1973	147153905	-
GP8_India_1970	ERR018129	India	1970	148740739	-
MG116025_Bangladesh_1991	ERR018122	Bangladesh	1991	199710931	-
MG116226_Bangladesh_1991	ERR025396	Bangladesh	1991	423180699	-
MJ1485_Bangladesh_1994	ERR018120	Bangladesh	1994	102551280	-
PRL18_India_1984	ERR018185	India	1984	58551479	-
PRL5_India_1980	ERR018189	India	1980	298200218	-
PRL64_India_1992	ERR018195	India	1992	259063423	-
S10P57_Pakistan_2010	ERR051773	Pakistan	2010	876830048	-
S12P76_Pakistan_2010	ERR051775	Pakistan	2010	936437574	-
S13P83_Pakistan_2010	ERR051776	Pakistan	2010	830108146	-
S14P9_Pakistan_2010	ERR051777	Pakistan	2010	882658904	-
S16HH1_Pakistan_2010	ERR051779	Pakistan	2010	985223799	-
S17HH3_Pakistan_2010	ERR051780	Pakistan	2010	920368445	-
S18HH4_Pakistan_2010	ERR051781	Pakistan	2010	828055218	-
S19HH5_Pakistan_2010	ERR051782	Pakistan	2010	806518813	-
S1KCH15_Pakistan_2010	ERR051764	Pakistan	2010	430494557	-
S20HH14_Pakistan_2010	ERR051783	Pakistan	2010	804176011	-
S21HH15_Pakistan_2010	ERR051784	Pakistan	2010	940135015	-
S22HH17_Pakistan_2010	ERR051785	Pakistan	2010	804700263	-
S23HH18_Pakistan_2010	ERR051786	Pakistan	2010	872236185	-
S24RG6_Pakistan_2010	ERR051787	Pakistan	2010	922479689	-
S25R22_Pakistan_2010	ERR051788	Pakistan	2010	783290965	-
S26R24_Pakistan_2010	ERR051789	Pakistan	2010	927693200	-
S27RG11_Pakistan_2010	ERR051790	Pakistan	2010	961234451	-
S2KCH17_Pakistan_2010	ERR051765	Pakistan	2010	429211603	-
S4KCH16_Pakistan_2010	ERR051767	Pakistan	2010	517772002	-
S5KCH10_Pakistan_2010	ERR051768	Pakistan	2010	1026428968	-
S6KCH7_Pakistan_2010	ERR051769	Pakistan	2010	976513488	-
S7KCH20_Pakistan_2010	ERR051770	Pakistan	2010	940989349	-
S8KCH18_Pakistan_2010	ERR051771	Pakistan	2010	819223992	-
S9KCH9_Pakistan_2010	ERR051772	Pakistan	2010	860786649	-
V109_India_1990	ERR018126	India	1990	98137780	-
V212-1_India_1991	ERR018125	India	1991	265214060	-
V5_India_1989	ERR018127	India	1989	171874244	-
VC51_India_1992	ERR018124	India	1992	76491725	-
2010EL-1749_Cameroon_[Africa_W]_2010	AHGC01000001.1	Cameroon [Africa W]	2010	-	56303
2011EL-1137_South_Africa_2009	AHGJ01000001.1	South Africa	2009	-	197656
G4222_South_Africa_2001	CP003070.1	South Africa	2001	-	3031375
2009V-1046_USA_[Pakistan]_2009	AHFX01000001.1	USA [Pakistan]	2009	-	246298
2009V-1085_USA_[Sri_Lanka][India]_2009	AHFY01000001.1	USA [Sri Lanka][India]	2009	-	197654
2009V-1096_USA_[India]_2009	AHFZ01000001.1	USA [India]	2009	-	205398
2009V-1116_USA_[Pakistan]_2009	AHGA01000001.1	USA [Pakistan]	2009	-	197640
2009V-1131_USA_[India]_2009	AHGB01000001.1	USA [India]	2009	-	156650
2010EL-1786_Haiti_2010	CM001785.1	Haiti	2010	-	3141054
2010EL-1792_Haiti_2010	AELJ01000001.1	Haiti	2010	-	154362
2010EL-1798_Haiti_2010	AELI01000001.1	Haiti	2010	-	155212
2010EL-1961_Haiti_2010	AHGD01000001.1	Haiti	2010	-	166332
2010EL-2010H_Haiti_2010	AHGE01000001.1	Haiti	2010	-	168222
2010EL-2010N_Haiti_2010	AHGF01000001.1	Haiti	2010	-	154478
2010V-1014_USA_[Pakistan]_2010	AHGG01000001.1	USA [Pakistan]	2010	-	205406
2011EL-1089_Haiti_2010	AHGH01000001.1	Haiti	2010	-	154305
2011EL-1133_Haiti_2011	AHGI01000001.1	Haiti	2011	-	62629
2011EL-301_Russia_[Sea]_2011	AJFN02000001.1	Russia [Sea]	2011	-	132067
2011V-1021_Dominican_Republic_2011	AHGK01000001.1	Dominican Republic	2011	-	134204
2012EL-1759_Haiti_[River]_2012	JNEW01000001.1	Haiti [River]	2012	-	363340
2012EL-2176_Haiti_2012	CP007636.1	Haiti	2012	-	3043139
3500-05_USA_[India]_2005	AHGL01000001.1	USA [India]	2005	-	151423
3546-06_USA_[India]_2006	AHGM01000001.1	USA [India]	2006	-	166616
3554-08_USA_[Nepal]_2008	AHGN01000001.1	USA [Nepal]	2008	-	185325
3569-08_USA_[Gulf_coast]_2008	AHGO01000001.1	USA [Gulf coast]	2008	-	201975
3582-05_USA_[Pakistan]_2005	AHGP01000001.1	USA [Pakistan]	2005	-	235589
CIRS_101_Bangladesh_2002	ACVW01000001.1	Bangladesh	2002	-	359098
CP1033[6]_Mexico_2000	ALCZ01000001.1	Mexico	2000	-	57924
CP1110_USA_FL_2010	AMWF01000001.1	USA FL	2010	-	72006
CP1111_USA_FL_2010	AMWS01000001.1	USA FL	2010	-	63848
CP1112_USA_FL_2010	AMWT01000001.1	USA FL	2010	-	68846
CP1113_USA_FL_2010	AMWU01000001.1	USA FL	2010	-	72006
CP1114_USA_FL_2010	AMWV01000001.1	USA FL	2010	-	54555
CP1115_USA_FL_2010	AMWR01000001.1	USA FL	2010	-	72006
CP1116_USA_FL_2010	ANNM01000001.1	USA FL	2010	-	65170
CP1117_USA_FL_2010	AMWW01000001.1	USA FL	2010	-	65172
H1_Haiti_2010	AKGH01000001.1	Haiti	2010	-	3041360
HC-20A2_Haiti_2010	ALDL01000001.1	Haiti	2010	-	413813
HC-36A1_Haiti_2010	AXDR01000001.1	Haiti	2010	-	737755
HC-41B1_Haiti_2010	AJRP01000001.1	Haiti	2010	-	109286
HC-43A1_Haiti_2010	AGUQ01000002.1	Haiti	2010	-	974901
HC-7A1_Haiti_2010	AGVA02000001.1	Haiti	2010	-	1027182
HC-81A1_Haiti_2010	AGVC02000001.1	Haiti	2010	-	809317
InDRE_3140_Mexico_2013	JPHJ01000001.1	Mexico	2013	-	118249
L-3226_Russia_2010	JDVX01000001.1	Russia	2010	-	134082
P-18785_Russia_2005	ANHS01000001.1	Russia	2005	-	83024
RND18826_Russia_2005	AYOM01000001.1	Russia	2005	-	93381
RND18899_Russia_2006	AYNN01000001.1	Russia	2006	-	122013
RND19187_Russia_2010	AYNM01000001.1	Russia	2010	-	97170
RND19188_Russia_2009	JNGU01000002.1	Russia	2009	-	75828
RND19191_Russia_2001	JNGT01000002.1	Russia	2001	-	97167
RND6878_Russia_2012	AYNL01000001.1	Russia	2012	-	100042
RND81_Russia_2014	JPOP01000001.1	Russia	2014	-	20491
VC1761_Malaysia_2009	AMBS01000001.1	Malaysia	2009	-	130516
VC35_Malaysia_2004	AMBR01000001.1	Malaysia	2004	-	201472
VC4370_Malaysia_[Sea]_2008	AMBT01000001.1	Malaysia [Sea]	2008	-	130122
M66-2_Indonesia_1937	CP001233.1	Indonesia	1937	-	2892523
