# Supplementary material for: The Lake Chad Basin, an Isolated and Persistent Reservoir of Vibrio cholerae O1: A Genomic Insight into the Outbreak in Cameroon, 2010
Source: PLoS One. 2016 May 18;11(5):e0155691. doi: 10.1371/journal.pone.0155691 (PMC4871476; doi:10.1371/journal.pone.0155691)
Supplement: S2 Table — (XLSX) [file pone.0155691.s002.xlsx]

## Sheet: Sheet1
pos / sample	089_10A	330_2A	278_1A	041_A	063_9A	285_11A	139_7A	342_3A	068_9A	2010EL-1749_Cameroon_2010	278_8A	011_17A	196_6A	066_13A	315_4A	094_13A	150_7A	004_18A	021_5A	151_4A	355_1A	322_3E	281_8A	342_10A	238_5A																				A
440																								A
96994																								C
105625																								A
111025		T
139591	C	C	C	C	C	C	C	C	C		C	C	C	C	C	C	C	C	C	C	C	C	C	C	C
155949													A
159011																								G
159961																								G
180508																								T
187605																								G
240308																			A						A
242991																								T
246532	A	A		A	A		A	A	A			A	A	A	A	A	A	A	A	A		A		A	A
246944																	A
273043																								C
318527																				T
319215																								C
343123						A
367690																								T
414464	C	C	C	C	C	C	C	C	C		C	C	C	C	C	C	C	C	C	C	C	C	C	C	C
442644																								T
456679																		T
479074																								G
612841												C
623380																								C
634143																	A
665977	G	G		G	G		G	G	G			G	G	G	G	G	G	G	G	G		G		G	G
752928																				T
761910																								G
831148																									T
858661	A	A	A	A	A	A	A	A	A		A	A	A	A	A	A	A	A	A	A	A	A	A	A	A
889541																									A
922176																								T
938681	T	T		T	T		T	T	T			T	T	T	T	T	T	T	T	T		T		T	T
943404															T
952952																									A
1034594																								T
1038425																								G
1049951																								A
1143428	G				G				G				G			G	G			G
1286385			T			T					T										T		T
1323982																								T
1552222	C
1736715																	A
1978638	G	G	G	G	G	G	G	G	G		G	G	G	G	G	G	G	G	G	G	G	G	G	G	G
2002526																								T
2008406	T	T	T	T	T	T	T	T	T		T	T	T	T	T	T	T	T	T	T	T	T	T	T	T
2077577																								A
2152591				T
2214050	T				T				T				T			T	T			T
2237527												T
2345614	A	A		A	A		A	A	A			A	A	A	A	A	A	A	A	A		A		A	A
2347718				A
2684181																			A
2690493	A	A	A	A	A	A	A	A	A		A	A	A	A	A	A	A	A	A	A	A	A	A	A	A
2860283	A
2860873	T
2864555																								C
2873743	T	T	T	T	T	T	T	T	T		T	T	T	T	T	T	T	T	T	T	T	T	T	T	T
2878723																								A
2913175																								G
