# Supplementary material for: The Lake Chad Basin, an Isolated and Persistent Reservoir of Vibrio cholerae O1: A Genomic Insight into the Outbreak in Cameroon, 2010
Source: PLoS One. 2016 May 18;11(5):e0155691. doi: 10.1371/journal.pone.0155691 (PMC4871476; doi:10.1371/journal.pone.0155691)
Supplement: S3 Table — (XLSX) [file pone.0155691.s003.xlsx]

## Sheet: Sheet1
pos	ref	alt	gene	ref_codon	alt_codon	aa_change	info
440	G	A	ID=VC0002;Dbxref=GeneID:2615827;Name=VC0002	TGT	TAT	Cys123Tyr	ID=VC0002.p01;Parent=VC0002.t01;Dbxref=GI:15640034,GeneID:2615827;Name=VC0002;Note='An electron-transfer protein%3B flavodoxin binds one FMN molecule%2C which serves as a redox-active prosthetic group';codon_start=1;product=flavodoxin;protein_id=NP_062586.1;transl_table=11
96994	T	C	ID=VC0098;Dbxref=GeneID:2615792;Name=VC0098	TCT	TCC	Ser	ID=VC0098.p01;Parent=VC0098.t01;Dbxref=GI:15640130,GeneID:2615792;Name=VC0098;Note=similar to SP:P07017 PID:145521 GB:U00096 PID:1736539 PID:1736545%3B identified by sequence similarity;codon_start=1;product=methyl-accepting chemotaxis protein;protein_id=NP_229757.1;transl_table=11
105625	G	A	ID=VCA0098;Dbxref=GeneID:2612706;Name=VCA0098	GCG	GCA	Ala	ID=VCA0098.p01;Parent=VCA0098.t01;Dbxref=GI:15600869,GeneID:2612706;eC_number=6.3.4.21;Name=VCA0098;Note=catalyzes the formation of nictonate and 5-phospho-alpha-D-ribose 1-diphosphate from nicotinate D-ribonucleotide and diphosphate;codon_start=1;product=nicotinate phosphoribosyltransferase;protein_id=NP_232499.1;transl_table=11
111025	C	T	ID=VCA0103;Dbxref=GeneID:2612241;Name=VCA0103	AAC	AAT	Asn	ID=VCA0103.p01;Parent=VCA0103.t01;Dbxref=GI:15600874,GeneID:2612241;Name=VCA0103;Note=similar to GB:AL123456%3B identified by sequence similarity;codon_start=1;product=sulfate permease;protein_id=NP_232504.1;transl_table=11
139591	T	C	ID=VC0149;Dbxref=GeneID:2614864;Name=VC0149	TCT	CCT	Ser251Pro	ID=VC0149.p01;Parent=VC0149.t01;Dbxref=GI:15640180,GeneID:2614864;Name=VC0149;Note=similar to SP:P10122 GB:U00039 GB:X04398 PID:41500 PID:466598%3B identified by sequence similarity;codon_start=1;product=cell division protein FtsX;protein_id=NP_229807.1;transl_table=11
155949	G	A	-	-	-	-	-
159011	A	G	-	-	-	-	-
159961	A	G	ID=VCA0144;Dbxref=GeneID:2612868;Name=VCA0144	CAC	CGC	His273Arg	ID=VCA0144.p01;Parent=VCA0144.t01;Dbxref=GI:15600914,GeneID:2612868;Name=VCA0144;Note=similar to SP:P12920 PID:144105%3B identified by sequence similarity;codon_start=1;product=hypothetical protein;protein_id=NP_232544.1;transl_table=11
180508	C	T	ID=VC0179;Dbxref=GeneID:2614190;Name=VC0179	CAA	TAA	Gln31*	ID=VC0179.p01;Parent=VC0179.t01;Dbxref=GI:15640209,GeneID:2614190;Name=VC0179;codon_start=1;product=hypothetical protein;protein_id=NP_229836.1;transl_table=11
187605	A	G	ID=VC0184;Dbxref=GeneID:2614437;Name=VC0184	AAC	AGC	Asn189Ser	ID=VC0184.p01;Parent=VC0184.t01;Dbxref=GI:15640214,GeneID:2614437;Name=VC0184;codon_start=1;product=hypothetical protein;protein_id=NP_229841.1;transl_table=11
240308	G	A	ID=VCA0220;Dbxref=GeneID:2612596;Name=VCA0220	GCG	ACG	Ala66Thr	ID=VCA0220.p01;Parent=VCA0220.t01;Dbxref=GI:15600989,GeneID:2612596;Name=VCA0220;Note=similar to SP:P15492 GB:X16945 PID:48362 PID:2190531%3B identified by sequence similarity;codon_start=1;product=hemolysin secretion protein HylB;protein_id=NP_232619.1;transl_table=11
242991	A	T	ID=VCA0221;Dbxref=GeneID:2612550;Name=VCA0221	CGA	CGT	Arg	ID=VCA0221.p01;Parent=VCA0221.t01;Dbxref=GI:471193282,GeneID:2612550;Name=VCA0221;Note=similar to PID:2193963%3B identified by sequence similarity;codon_start=1;product=lactonizing lipase;protein_id=NP_232620.2;transl_table=11
246532	G	A	ID=VCA0223;Dbxref=GeneID:2612544;Name=VCA0223	CGG	CAG	Arg71Gln	ID=VCA0223.p01;Parent=VCA0223.t01;Dbxref=GI:15600992,GeneID:2612544;Name=VCA0223;Note=similar to PID:2193965%3B identified by sequence similarity;codon_start=1;product=protease;protein_id=NP_232622.1;transl_table=11
246944	C	A	ID=VCA0224;Dbxref=GeneID:2612610;Name=VCA0224	CTA	ATA	Leu64Ile	ID=VCA0224.p01;Parent=VCA0224.t01;Dbxref=GI:15600993,GeneID:2612610;Name=VCA0224;codon_start=1;product=hypothetical protein;protein_id=NP_232623.1;transl_table=11
273043	T	C	ID=VC0267;Dbxref=GeneID:2614473;Name=VC0267	TGT	TGC	Cys	ID=VC0267.p01;Parent=VC0267.t01;Dbxref=GI:15640296,GeneID:2614473;Name=VC0267;Note=similar to GB:Z11929 SP:P43169 PID:46871%3B identified by sequence similarity;codon_start=1;product=D-isomer specific 2-hydroxyacid dehydrogenase family protein;protein_id=NP_229923.1;transl_table=11
318527	G	T	ID=VC0307;Dbxref=GeneID:2614977;Name=rho;locus_tag=VC0307	CGA	CTA	Arg78Leu	ID=VC0307.p01;Parent=VC0307.t01;Dbxref=GI:15640335,GeneID:2614977;Name=rho;Note=An RNA-DNA helicase that actively releases nascent mRNAs from paused transcription complexes;codon_start=1;locus_tag=VC0307;product=transcription termination factor Rho;protein_id=NP_229962.1;transl_table=11
319215	T	C	ID=VC0307;Dbxref=GeneID:2614977;Name=rho;locus_tag=VC0307	TGT	TGC	Cys	ID=VC0307.p01;Parent=VC0307.t01;Dbxref=GI:15640335,GeneID:2614977;Name=rho;Note=An RNA-DNA helicase that actively releases nascent mRNAs from paused transcription complexes;codon_start=1;locus_tag=VC0307;product=transcription termination factor Rho;protein_id=NP_229962.1;transl_table=11
343123	C	A	ID=VC0328;Dbxref=GeneID:2615094;Name=rpoB;locus_tag=VC0328	GTC	GTA	Val	ID=VC0328.p01;Parent=VC0328.t01;Dbxref=GI:471237035,GeneID:2615094;eC_number=2.7.7.6;Name=rpoB;Note=DNA-dependent RNA polymerase catalyzes the transcription of DNA into RNA using the four ribonucleoside triphosphates as substrates%3B beta subunit is part of the catalytic core which binds with a sigma factor to produce the holoenzyme;codon_start=1;locus_tag=VC0328;product=DNA-directed RNA polymera…
367690	C	T	ID=VC0345;Dbxref=GeneID:2615058;Name=mutL;locus_tag=VC0345	GCA	GTA	Ala207Val	ID=VC0345.p01;Parent=VC0345.t01;Dbxref=GI:15640372,GeneID:2615058;Name=mutL;Note=This protein is involved in the repair of mismatches in DNA. It is required for dam-dependent methyl-directed DNA mismatch repair. Promotes the formation of a stable complex between two or more DNA-binding proteins in an ATP-dependent manner without itself being part of a final effector complex;codon_start=1;locus_ta…
414464	A	C	-	-	-	-	-
442644	A	T	ID=VC0415;Dbxref=GeneID:2614100;Name=VC0415	GAT	GTT	Asp164Val	ID=VC0415.p01;Parent=VC0415.t01;Dbxref=GI:15640442,GeneID:2614100;Name=VC0415;Note=functions in MreBCD complex in some organisms;codon_start=1;product=rod shape-determining protein MreB;protein_id=NP_230069.1;transl_table=11
456679	C	T	ID=VCA0522;Dbxref=GeneID:2612235;Name=VCA0522	CAC	CAT	His	ID=VCA0522.p01;Parent=VCA0522.t01;Dbxref=GI:15601282,GeneID:2612235;Name=VCA0522;Note=similar to PID:1653075%3B identified by sequence similarity;codon_start=1;product=sensor histidine kinase/response regulator LuxN;protein_id=NP_232913.1;transl_table=11
479074	A	G	ID=VCA0542;Dbxref=GeneID:2612224;Name=VCA0542	TAC	TGC	Tyr268Cys	ID=VCA0542.p01;Parent=VCA0542.t01;Dbxref=GI:15601301,GeneID:2612224;Name=VCA0542;Note=similar to SP:P32484 PID:405876 PID:466777 GB:U00096 PID:1788481%3B identified by sequence similarity;codon_start=1;product=LysR family transcriptional regulator;protein_id=NP_232932.1;transl_table=11
612841	T	C	ID=VC0583;Dbxref=GeneID:2615371;Name=VC0583;Note=This region contains an authentic frame shift and is not the result of a sequencing artifact.;pseudogene=unknown	-	-	-	-
623380	T	C	ID=VC0596;Dbxref=GeneID:2615384;Name=VC0596	TTT	CTT	Phe123Leu	ID=VC0596.p01;Parent=VC0596.t01;Dbxref=GI:15640617,GeneID:2615384;Name=VC0596;Note=similar to GB:D26562 SP:P18274 GB:M34945 GB:M60726 PID:145751%3B identified by sequence similarity;codon_start=1;product=dnaK suppressor protein;protein_id=NP_230246.1;transl_table=11
634143	G	A	ID=VCA0695;Dbxref=GeneID:2612125;Name=VCA0695	CGG	CGA	Arg	ID=VCA0695.p01;Parent=VCA0695.t01;Dbxref=GI:15601451,GeneID:2612125;Name=VCA0695;codon_start=1;product=hypothetical protein;protein_id=NP_233082.1;transl_table=11
665977	A	G	-	-	-	-	-
752928	C	T	ID=VCA0808;Dbxref=GeneID:2611881;Name=VCA0808	TCA	TTA	Ser79Leu	ID=VCA0808.p01;Parent=VCA0808.t01;Dbxref=GI:15601563,GeneID:2611881;Name=VCA0808;Note=similar to GB:AL123456%3B identified by sequence similarity;codon_start=1;product=NodN-like protein;protein_id=NP_233194.1;transl_table=11
761910	A	G	ID=VC0711;Dbxref=GeneID:2615715;Name=VC0711	CAG	CGG	Gln746Arg	ID=VC0711.p01;Parent=VC0711.t01;Dbxref=GI:15640730,GeneID:2615715;Name=VC0711;Note=similar to GB:M29364 SP:P03815 GB:V00350 GB:X57620 PID:1236633%3B identified by sequence similarity;codon_start=1;product=clpB protein;protein_id=NP_230360.1;transl_table=11
831148	C	T	ID=VC0775;Dbxref=GeneID:2615318;Name=VC0775	CGC	CGT	Arg	ID=VC0775.p01;Parent=VC0775.t01;Dbxref=GI:15640794,GeneID:2615318;Name=VC0775;Note=similar to GB:M60177 SP:P11454 GB:M17354 PID:145843 PID:551801%3B identified by sequence similarity;codon_start=1;product=vibriobactin synthesis protein;protein_id=NP_230424.1;transl_table=11
858661	T	A	-	-	-	-	-
889541	G	A	ID=VC0827;Dbxref=GeneID:2614494;Name=VC0827	CGT	CAT	Arg16His	ID=VC0827.p01;Parent=VC0827.t01;Dbxref=GI:15640844,GeneID:2614494;Name=VC0827;Note=similar to GB:X74730 PID:398399%3B identified by sequence similarity;codon_start=1;product=toxin co-regulated pilus biosynthesis protein H;protein_id=NP_230475.1;transl_table=11
922176	C	T	ID=VC0855;Dbxref=GeneID:2614522;Name=dnaK;locus_tag=VC0855	TGC	TGT	Cys	ID=VC0855.p01;Parent=VC0855.t01;Dbxref=GI:15640871,GeneID:2614522;Name=dnaK;Note=heat shock protein 70%3B assists in folding of nascent polypeptide chains%3B refolding of misfolded proteins%3B utilizes ATPase activity to help fold%3B co-chaperones are DnaJ and GrpE%3B multiple copies in some bacteria;codon_start=1;locus_tag=VC0855;product=molecular chaperone DnaK;protein_id=NP_230502.1;transl_tab…
938681	C	T	ID=VCA0987;Dbxref=GeneID:2612344;Name=VCA0987	CAT	TAT	His200Tyr	ID=VCA0987.p01;Parent=VCA0987.t01;Dbxref=GI:15601740,GeneID:2612344;eC_number=2.7.9.2;Name=VCA0987;Note=catalyzes the formation of phosphoenolpyruvate from pyruvate;codon_start=1;product=phosphoenolpyruvate synthase;protein_id=NP_233371.1;transl_table=11
943404	C	T	ID=VC0882;Dbxref=GeneID:2614111;Name=VC0882	CCC	CTC	Pro67Leu	ID=VC0882.p01.CDS;Parent=VC0882.t01;Alias=VC0882.p01;Dbxref=GI:15640898,GeneID:2614111;Name=VC0882;codon_start=1;product=hypothetical protein;protein_id=NP_230529.1;transl_table=11
952952	G	A	ID=VCA0998;Dbxref=GeneID:2612248;Name=VCA0998	GCA	ACA	Ala186Thr	ID=VCA0998.p01;Parent=VCA0998.t01;Dbxref=GI:15601751,GeneID:2612248;Name=VCA0998;Note=similar to PID:1655954%3B identified by sequence similarity;codon_start=1;product=Oye family NADH-dependent flavin oxidoreductase;protein_id=NP_233382.1;transl_table=11
1034594	C	T	ID=VC0970;Dbxref=GeneID:2614223;Name=VC0970	GCC	GTC	Ala118Val	ID=VC0970.p01;Parent=VC0970.t01;Dbxref=GI:15640986,GeneID:2614223;Name=VC0970;Note=interacts with cell division protein FitsZ and may be required to anchor septal ring structure;codon_start=1;product=cell division protein ZipA;protein_id=NP_230617.1;transl_table=11
1038425	A	G	ID=VC0972;Dbxref=GeneID:2614225;Name=VC0972	TAC	TGC	Tyr179Cys	ID=VC0972.p01;Parent=VC0972.t01;Dbxref=GI:15640988,GeneID:2614225;Name=VC0972;Note=similar to SP:P24305%3B identified by sequence similarity;codon_start=1;product=porin;protein_id=NP_230619.1;transl_table=11
1049951	G	A	ID=VC0985;Dbxref=GeneID:2614238;Name=VC0985	CGG	CGA	Arg	ID=VC0985.p01;Parent=VC0985.t01;Dbxref=GI:15641000,GeneID:2614238;Name=VC0985;Note=molecular chaperone;codon_start=1;product=heat shock protein 90;protein_id=NP_230631.1;transl_table=11
1143428	T	G	ID=VC1074;Dbxref=GeneID:2614344;Name=VC1074	TCA	GCA	Ser136Ala	ID=VC1074.p01;Parent=VC1074.t01;Dbxref=GI:15641087,GeneID:2614344;Name=VC1074;codon_start=1;product=hypothetical protein;protein_id=NP_230719.1;transl_table=11
1286385	C	T	ID=VC1211;Dbxref=GeneID:2614644;Name=VC1211	CCC	TCC	Pro213Ser	ID=VC1211.p01;Parent=VC1211.t01;Dbxref=GI:15641224,GeneID:2614644;Name=VC1211;codon_start=1;product=hypothetical protein;protein_id=NP_230856.1;transl_table=11
1323982	C	T	ID=VC1252;Dbxref=GeneID:2614689;Name=VC1252	CTC	CTT	Leu	ID=VC1252.p01;Parent=VC1252.t01;Dbxref=GI:15641265,GeneID:2614689;Name=VC1252;Note=similar to GB:U00096 PID:1788583 PID:1799602%3B identified by sequence similarity;codon_start=1;product=competence damage protein CinA;protein_id=NP_230897.1;transl_table=11
1552222	T	C	ID=VC1451;Dbxref=GeneID:2613957;Name=VC1451	TGG	CGG	Trp706Arg	ID=VC1451.p01;Parent=VC1451.t01;Dbxref=GI:15641462,GeneID:2613957;Name=VC1451;Note=similar to GP:4455065%3B identified by sequence similarity;codon_start=1;product=RTX toxin RtxA;protein_id=NP_231094.1;transl_table=11
1736715	C	A	ID=VC1620;Dbxref=GeneID:2613876;Name=VC1620;Note='This region contains an authentic point mutation%2C causing a premature stop%2C and is not the result of a sequencing artifact.';pseudogene=unknown	-	-	-	-
1978638	T	G	ID=VC1837;Dbxref=GeneID:2613591;Name=VC1837	ACT	ACG	Thr	ID=VC1837.p01;Parent=VC1837.t01;Dbxref=GI:15641839,GeneID:2613591;Name=VC1837;Note=similar to GB:M28232 SP:P19934 PID:148019 GB:U00096 PID:1651331%3B identified by sequence similarity;codon_start=1;product=TolA protein;protein_id=NP_231471.1;transl_table=11
2002526	C	T	ID=VC1862;Dbxref=GeneID:2613616;Name=VC1862	AGC	AGT	Ser	ID=VC1862.p01;Parent=VC1862.t01;Dbxref=GI:15641864,GeneID:2613616;Name=VC1862;Note=similar to PID:1166637 SP:P52094 GB:U00096 PID:1788646 PID:1799689%3B identified by sequence similarity;codon_start=1;product=amino acid ABC transporter permease;protein_id=NP_231496.1;transl_table=11
2008406	C	T	ID=VC1866;Dbxref=GeneID:2613620;Name=VC1866	GCT	GTT	Ala485Val	ID=VC1866.p01;Parent=VC1866.t01;Dbxref=GI:471237089,GeneID:2613620;Name=VC1866;Note=similar to GB:X08035 SP:P09373 PID:42370 GB:U00096 PID:1651427%3B identified by sequence similarity;codon_start=1;product=formate acetyltransferase;protein_id=NP_231500.2;transl_table=11
2077577	G	A	ID=VC1926;Dbxref=GeneID:2613555;Name=VC1926	CCG	CCA	Pro	ID=VC1926.p01;Parent=VC1926.t01;Dbxref=GI:15641928,GeneID:2613555;Name=VC1926;Note=similar to GB:J03683 SP:P13632 GB:M26531 PID:152160 PID:152173%3B identified by sequence similarity;codon_start=1;product=C4-dicarboxylate transport transcriptional regulator;protein_id=NP_231560.1;transl_table=11
2152591	C	T	ID=VC2000;Dbxref=GeneID:2613504;Name=VC2000	CAT	TAT	His110Tyr	ID=VC2000.p01;Parent=VC2000.t01;Dbxref=GI:15642002,GeneID:2613504;Name=VC2000;Note=catalyzes the formation of 3-phospho-D-glyceroyl phosphate from D-glyceraldehyde 3-phosphate;codon_start=1;product=glyceraldehyde-3-phosphate dehydrogenase;protein_id=NP_231634.1;transl_table=11
2214050	C	T	ID=VC2058;Dbxref=GeneID:2613438;Name=VC2058	TCT	TTT	Ser38Phe	ID=VC2058.p01;Parent=VC2058.t01;Dbxref=GI:15642058,GeneID:2613438;Name=VC2058;codon_start=1;product=hypothetical protein;protein_id=NP_231690.1;transl_table=11
2237527	C	T	ID=VC2080;Dbxref=GeneID:2613336;Name=VC2080	GAC	GAT	Asp	ID=VC2080.p01.CDS;Parent=VC2080.t01;Alias=VC2080.p01;Dbxref=GI:15642080,GeneID:2613336;Name=VC2080;Note=similar to PID:758214%3B identified by sequence similarity;codon_start=1;product=AraC family transcriptional regulator;protein_id=NP_231712.1;transl_table=11
2345614	G	A	ID=VC2198;Dbxref=GeneID:2613238;Name=flgD;locus_tag=VC2198	GCT	ACT	Ala186Thr	ID=VC2198.p01;Parent=VC2198.t01;Dbxref=GI:15642197,GeneID:2613238;Name=flgD;Note='acts as a scaffold for the assembly of hook proteins onto the flagellar basal body rod%3B Yersinia%2C Vibrio parahaemolyticus%2C Bradyrhizobium and other organisms have 2 copies of some flagellar genes%3B in V. parahaemolyticus one set used for lateral flagella production and the other is used for the polar flagella…
2347718	C	A	ID=VC2201;Dbxref=GeneID:2613241;Name=VC2201	GGC	GGA	Gly	ID=VC2201.p01;Parent=VC2201.t01;Dbxref=GI:15642200,GeneID:2613241;Name=VC2201;Note=similar to PID:1177141%3B identified by sequence similarity;codon_start=1;product=chemotaxis protein CheR;protein_id=NP_231832.1;transl_table=11
2684181	G	A	-	-	-	-	-
2690493	G	A	ID=VC2503;Dbxref=GeneID:2615167;Name=valS;locus_tag=VC2503	CCG	CCA	Pro	ID=VC2503.p01;Parent=VC2503.t01;Dbxref=GI:15642499,GeneID:2615167;eC_number=6.1.1.9;Name=valS;Note=valine--tRNA ligase%3B ValRS%3B converts valine ATP and tRNA(Val) to AMP PPi and valyl-tRNA(Val)%3B class-I aminoacyl-tRNA synthetase type 1 subfamily%3B has a posttransfer editing process to hydrolyze mischarged Thr-tRNA(Val) which is done by the editing domain;codon_start=1;locus_tag=VC2503;produc…
2860283	T	A	ID=VC2692;Dbxref=GeneID:2615520;Name=VC2692	CCT	CCA	Pro	ID=VC2692.p01;Parent=VC2692.t01;Dbxref=GI:15642687,GeneID:2615520;Name=VC2692;Note=similar to GB:L19201 SP:P16244 GB:L14579 GB:X13307 PID:145589%3B identified by sequence similarity;codon_start=1;product=transcriptional regulator CpxR;protein_id=NP_232320.1;transl_table=11
2860873	C	T	ID=VC2693;Dbxref=GeneID:2615521;Name=cpxA;locus_tag=VC2693	ACC	ACT	Thr	ID=VC2693.p01.CDS;Parent=VC2693.t01;Alias=VC2693.p01;Dbxref=GI:15642688,GeneID:2615521;Name=cpxA;Note=part of two-component CpxA/CpxR system%3B senses envelope stress%3B upregulates a number of periplasmic folding and trafficking factors;codon_start=1;locus_tag=VC2693;product=two-component sensor protein;protein_id=NP_232321.1;transl_table=11
2864555	T	C	ID=VC2697;Dbxref=GeneID:2615525;Name=VC2697	TGT	CGT	Cys54Arg	ID=VC2697.p01;Parent=VC2697.t01;Dbxref=GI:15642692,GeneID:2615525;Name=VC2697;Note=similar to PID:576655 PID:576657%3B identified by sequence similarity;codon_start=1;product=GGDEF family protein;protein_id=NP_232325.1;transl_table=11
2873743	C	T	ID=VC2701;Dbxref=GeneID:2615529;Name=dipZ;locus_tag=VC2701	TAC	TAT	Tyr	ID=VC2701.p01;Parent=VC2701.t01;Dbxref=GI:15642695,GeneID:2615529;eC_number=1.8.1.8;Name=dipZ;Note=two electrons are transferred from cytoplasmic NADPH to thioredoxin and then to the inner membrane protein DsbD which keeps the disulfide isomerase DsbC in a reduced state in the oxidizing periplasm%3B DsbC in turns rearranges incorrectly made disulfide bonds in the periplasm;codon_start=1;locus_tag…
2878723	G	A	ID=VC2705;Dbxref=GeneID:2615533;Name=VC2705	CGC	CAC	Arg542His	ID=VC2705.p01;Parent=VC2705.t01;Dbxref=GI:471237110,GeneID:2615533;Name=VC2705;Note=similar to GB:AE000657%3B identified by sequence similarity;codon_start=1;product=sodium/solute symporter;protein_id=NP_232332.2;transl_table=11
2913175	A	G	ID=VC2739;Dbxref=GeneID:2614902;Name=VC2739	GCA	GCG	Ala	ID=VC2739.p01;Parent=VC2739.t01;Dbxref=GI:15642732,GeneID:2614902;Name=VC2739;codon_start=1;product=hypothetical protein;protein_id=NP_232365.1;transl_table=11
